# Supplementary material for: Expression Patterns of Key Genes in the Photoperiod and Vernalization Flowering Pathways in Lilium longiflorum with Different Bulb Sizes
Source: Int J Mol Sci. 2022 Jul 28;23(15):8341. doi: 10.3390/ijms23158341 (PMC9368551; doi:10.3390/ijms23158341)
Supplement: Supplementary file 1 [file ijms-23-08341-s001.zip]

Archive with 1 entries (1 files):
- ijms-1765973-supplementary.pdf
